# Supplementary material for: Potential of Human Hemoglobin as a Source of Bioactive Peptides: Comparative Study of Enzymatic Hydrolysis with Bovine Hemoglobin and the Production of Active Peptide α137–141
Source: Int J Mol Sci. 2023 Jul 25;24(15):11921. doi: 10.3390/ijms241511921 (PMC10418852; doi:10.3390/ijms241511921)
Supplement: Supplementary file 1 [file ijms-24-11921-s001.zip]

Archive with 1 entries (1 files):
- ijms-2491502-supplementary.pdf
